# Supplementary material for: Novel genome-wide DNA methylation profiling reveals distinct epigenetic landscape, prognostic model and cellular composition of early-stage lung adenocarcinoma
Source: J Transl Med. 2024 May 6;22:428. doi: 10.1186/s12967-024-05146-2 (PMC11075300; doi:10.1186/s12967-024-05146-2)
Supplement: Supplementary file 2 — Supplementary Material 2 [file 12967_2024_5146_MOESM2_ESM.xlsx]

## Sheet: Table S1
Supplementary Table S1. Clinical features of patients of TCGA LUAD, GSE42127 and GSE13213 dataset
	TCGA LUAD	GSE42127	GSE13213
n	503	131	117
Age(%)
<70	315(61.40)	80(61.07)	95(81.20)
≥70	198(38.60)	51(38.93)	22(18.80)
Gender(%)
Female	272(54.08)	64(48.85)	57(48.72)
Male	231(45.92)	67(51.15)	60(51.28)
Stage(%)
Stage I	270(53.68)	87(66.41)	79(67.52)
Stage II	120(23.86)	22(16.79)	13(11.11)
Stage III	80(15.90)	20(15.27)	25(21.37)
Stage IV	25(4.97)	1(0.76)	0
Unknown	8(1.59)	1(0.76)	0
Status(%)
Alive	321(63.82)	90(68.70)	68(58.12)
Dead	182(36.18)	41(31.30)	49(41.88)
Follow up mouths (mean (SD))	56.27(76.55)	48.00(31.33)	65.29(29.09)

## Sheet: Table S2
Supplementary Table S2: EM-seq patient information (N=23)
Patient ID	Sex	Age	Tumor Location	Largest tumor dimension (cm)	Pathological grade
EM-01	Male	56	Right superior pulmonary	1.8	I
EM-02	Female	65	Right middle pulmonary	1.6	I
EM-03	Male	54	Left inferior pulmonary	1	I
EM-04	Female	36	Right superior pulmonary	1.2	I
EM-05	Male	35	Right superior pulmonary	2.3	I
EM-06	Male	66	Right superior pulmonary	2.3	I
EM-07	Female	74	Right superior pulmonary	6.7	III
EM-08	Female	46	Right superior pulmonary	1.8	I
EM-09	Male	68	Left inferior pulmonary	2.1	I
EM-10	Female	24	Right superior pulmonary	0.8	I
EM-11	Male	44	Right superior pulmonary	2	I
EM-12	Female	55	Right superior pulmonary	2.3	I
EM-13	Female	58	Left superior pulmonary	1.6	I
EM-14	Male	62	Left superior pulmonary	2	I
EM-15	Female	65	Right inferior pulmonary	2	I
EM-16	Female	53	Right inferior pulmonary	2.5	I
EM-17	Female	54	Right superior pulmonary	2	I
EM-18	Male	63	Right superior pulmonary	1.5	I
EM-19	Female	61	Left inferior pulmonary	1.4	I
EM-20	Female	56	Right superior pulmonary	2.2	I
EM-21	Female	67	Right superior pulmonary	1.6	I
EM-22	Female	64	Right inferior pulmonary	2.5	I
EM-23	Female	66	Right inferior pulmonary	2.7	I
